# Supplementary material for: Electrochemical and X-ray Photoelectron Spectroscopic Study of Early SEI Formation and Evolution on Si and Si@C Nanoparticle-Based Electrodes
Source: Materials (Basel). 2022 Nov 11;15(22):7990. doi: 10.3390/ma15227990 (PMC9699462; doi:10.3390/ma15227990)
Supplement: Supplementary file 1 [file materials-15-07990-s001.zip]

Archive with 1 entries (1 files):
- materials-1964639-supplementary.pdf
